# Supplementary material for: Single-Micelle-Templated Synthesis of Hollow Barium Carbonate Nanoparticle for Drug Delivery
Source: Polymers (Basel). 2023 Mar 31;15(7):1739. doi: 10.3390/polym15071739 (PMC10096637; doi:10.3390/polym15071739)
Supplement: Supplementary file 1 [file polymers-15-01739-s001.zip]

Archive with 1 entries (1 files):
- polymers-2273037-SI.pdf
